# Supplementary material for: Avapritinib-based SAR studies unveil a binding pocket in KIT and PDGFRA
Source: Nat Commun. 2024 Jan 2;15:63. doi: 10.1038/s41467-023-44376-8 (PMC10761696; doi:10.1038/s41467-023-44376-8)
Supplement: Supplementary file 4 — Source Data [file 41467_2023_44376_MOESM4_ESM.xlsx]

## Sheet: Figure 3 - RAW Western Blots
	Membrane 1
		pPDGFRA							pAKT							pS6							pMAPK							β-Actin
																																					Lane	Treatment
																																					1	DMSO
																																					2	Ava 10nM
																																					3	Ava 30nM
																																					4	Ava 100nM
																																					5	Ava 300nM
																																					6	derivative 10 - 10nM
																																					7	derivative 10 - 30nM
																																					8	derivative 10 - 100nM
																																					9	derivative 10 - 300nM
	Membrane 2
		PDGFRA							AKT							S6							MAPK							β-Actin
																																					Lane	Treatment
																																					1	DMSO
																																					2	Ava 10nM
																																					3	Ava 30nM
																																					4	Ava 100nM
																																					5	Ava 300nM
																																					6	derivative 10 - 10nM
																																					7	derivative 10 - 30nM
																																					8	derivative 10 - 100nM
																																					9	derivative 10 - 300nM
	Membrane 3
		pPDGFRA							pAKT							pS6							pMAPK							β-Actin
																																					Lane	Treatment
																																					1	DMSO
																																					2	Ava 10nM
																																					3	Ava 30nM
																																					4	Ava 100nM
																																					5	Ava 300nM
																																					6	derivative 11 - 10nM
																																					7	derivative 11 - 30nM
																																					8	derivative 11 - 100nM
																																					9	derivative 11 - 300nM
	Membrane 4
		PDGFRA							S6							AKT							MAPK							β-Actin
																																					Lane	Treatment
																																					1	DMSO
																																					2	Ava 10nM
																																					3	Ava 30nM
																																					4	Ava 100nM
																																					5	Ava 300nM
																																					6	derivative 11 - 10nM
																																					7	derivative 11 - 30nM
																																					8	derivative 11 - 100nM
																																					9	derivative 11 - 300nM
	Membrane 5
		PDGFRA							pAKT							MAPK							pS6							β-Actin
																																					Lane	Treatment
																																					1	DMSO
																																					2	Ava 10nM
																																					3	Ava 30nM
																																					4	Ava 100nM
																																					5	Ava 300nM
																																					6	derivative 12 - 10nM
																																					7	derivative 12 - 30nM
																																					8	derivative 12 - 100nM
																																					9	derivative 12 - 300nM
	Membrane 6
		PDGFRA							MAPK							AKT							pMAPK							β-Actin
																																					Lane	Treatment
																																					1	DMSO
																																					2	Ava 10nM
																																					3	Ava 30nM
																																					4	Ava 100nM
																																					5	Ava 300nM
																																					6	derivative 12 - 10nM
																																					7	derivative 12 - 30nM
																																					8	derivative 12 - 100nM
																																					9	derivative 12 - 300nM

## Sheet: Table 1 HTRF - RAW-Data
					PDGFRA-D842V							KIT-D816H
	Compound	1	2	3	mean	sd	1	2	3	4	5	mean	sd
	ava (1)	< 0.1	< 0.1	< 0.1	< 0.1		0.54	0.61	0.28			0.476667	0.14197
	2	4466.2	9304.2	8256.3	7342	2078	7908	10000	10000			9303	1208
	3	2501.5	8762.6	5500	5588	2557	1402.4	766.2	2454.7			1541	852
	4	49.6	36.2	18.5	35	13	27.51	82.06	118.2			76	45
	5	0.74	0.57	0.49	0.6	0.1	1.41	0.1	2.84			1.5	1
	6	6114.6	7810.5	8129.1	7351	884	2277.1	2040.6	*1747			2158	167
	7	563.4	909.1	773.1	749	142	283.38	116.12	213.05			204	84
	8	0.28	0.38	0.56	0.4	0.1	3.5	2.4	1.1			2.3	1.7
	9	< 0.1	< 0.1	< 0.1	< 0.1		0.26	0.54	0.27			0.4	0.2
	10	< 0.1	< 0.1	< 0.1	< 0.1		0.38	0.43	0.65			0.5	0.1
	11	< 0.1	< 0.1	< 0.1	< 0.1		0.67	0.54	0.37			0.5	0.2
	12	0.3	0.2	0.1	0.2	0.1	1.1	0.29	0.53			0.6	0.4
	13	0.2	0.15	0.28	0.2	0.1	2.11	2.12	1.82			2	0.1

## Sheet: Table 1 CTG - RAW-Data
											GIST-T1											T1-D816E
	Compound	1	2	3	4	5					mean	sd	1	2	3	4						mean	sd
	ava (1)	45	42	35	37	19					36	10	92	62	50							67	18
	2	7553	9279	4093	5189						6731	2073	10000	7924	10000	10000						9481	1038
	3	≥10000	≥10000	≥10000							≥10000		≥10000	≥10000	≥10000							≥10000
	4	5795.5	4660	5564	5064						5271	509	7492.6	7708.2	9754.8	10000						8739	1321
	5	3183.6	694.8	573.7							1484	1203	≥10000	≥10000	≥10000							≥10000
	6	≥10000	≥10000	≥10000	≥10000						≥10000		≥10000	≥10000	≥10000							≥10000
	7	824	920.7	592.3	500.7						709	196	1811.3	2621.7	1712.4	1701.5						1962	443
	8	349.7	275	209.9	182.7						254	74	488.6	654.3	460.7	458.1						515	94
	9	109.1	97	90.9	72						92	16	160.8	274.2	256.3	249.5						235	51
	10	43.7	43.6	36	31.2						39	6	67	75.4	92.7	108.6						86	19
	11	46.1	44.1	34.2	32.3						39	7	74.6	63.9	112.6	104.2						89	23
	12	71.1	67.7	57.7	44.6						60	12	111.7	91.2	172.9	147.7						131	37
	13	144	234	483							287	176	762	552	597							637	111
											T1-a-D842V											T1-a-G680R
	Compound	1	2	3	4	5	6	7	8	9	mean	sd	1	2	3	4	5	6	7	8	9	mean	sd
	ava (1)	25	18	22	2	13	9	14			15	8	1854	1748	1455	1460	1494	1137	1808	1359	1748	1563	241
	2	3100	3500	2600	2100	2300	2800				2733	517	2000	2600	1800	1700						2000	403
	3	≥10000	≥10000	≥10000							≥10000		≥10000	≥10000	≥10000							≥10000
	4	1800	1900	1900	2500	2400	820				1887	545	≥10000	≥10000	≥10000	≥10000	≥10000	≥10000				≥10000
	5	110	180	200							163	47	≥10000	≥10000	≥10000							≥10000
	6	≥10000	≥10000	≥10000	≥10000	≥10000	≥10000				≥10000		≥10000	≥10000	≥10000	≥10000	≥10000	≥10000				≥10000
	7	8100	6400	9100	9500	9700	6500				8216	1475	≥10000	≥10000	≥10000	≥10000	≥10000	≥10000				≥10000
	8	59	59	44	81	58	47				58	13	3000	2200	2100	2600	2700	3000				2600	384
	9	18	29	29	21	26	32				26	5	3200	2800	2000	2500	2900	3200				2767	459
	10	14	14	15	26	22	14	77	23		26	21	3000	2700	2700	3400	3500	3500	3600	4400	3000	3311	534
	11	15	19	21	22	22	29	21	27	36	24	6	3200	3100	3700	4300	4500	5400				4033	876
	12	13	21	24							19	6	3100	3200	3200							3167	58
	13	48	59	46							51	7	6000	5960	5230							5729	435
											GIST-48B
	Compound	1	2	3	4	5	6	7	8	9	mean	sd
	ava (1)	1400	1600	1400	1100	1200	1300	1100	1500	1400	1340	173
	2	10000	10000	10000	4200	9000	4600				7967	2792
	3	≥10000	≥10000	≥10000							≥10000
	4	≥10000	≥10000	≥10000	≥10000	≥10000	≥10000				≥10000
	5	≥10000	≥10000	≥10000							≥10000
	6	≥10000	≥10000	≥10000	≥10000	≥10000	≥10000				≥10000
	7	≥10000	≥10000	≥10000	≥10000	≥10000					≥10000
	8	2200	2200	2100	1200	1500	2400				1933	472
	9	3900	4600	5000	3200	3700	3800				4033	653
	10	3500	2100	1800	8400	7500	7000	2100	4800	6300	4833	2564
	11	2100	4200	4200	2700	3800	3800				3467	866
	12	4000	4100	6500							4867	1415
	13	≥10000	≥10000	≥10000	≥10000	≥10000	≥10000				≥10000

## Sheet: Figure 3 - Ratio GIST-48B_D842V
	Compound	T1-a-D842V [nM]	GIST-48B [nM]	GIST-48B/D842V
	ava (1)	15	1340	89.3333
	2	2733	7967	2.91511
	3	10000	10000	1
	4	1887	10000	5.29942
	5	163	10000	61.3497
	6	10000	10000	1
	7	8216	10000	1.21714
	8	58	1933	33.3276
	9	26	4033	155.115
	10	26	4833	185.885
	11	24	3467	144.458
	12	19	4867	256.158
	13	51	10000	196.078

## Sheet: Supp. Tab. 1 - CTG - RAW-Data
						T1-a-T674I						T1-a-T674R					T1-a-5258
	Compound	1	2	3	4	mean	sd	1	2	3	4	mean	sd	1	2	3	mean	sd
	ava (1)	224	282	74		193	107	817	493	626	1734	918	560	570	530	510	540	30
	2	1182	1462	9591	4660	4224	3911	3128	3840	1026	7691	3921	2783	1380	1260	1370	1340	70
	3	≥10000	≥10000	≥10000		≥10000						n.d.					n.d.
	4	5225.8	7027.1	10000	10000	8063	2354	2756.2	4358.1	10000	10000	6779	3777	≥10000	≥10000	≥10000	≥10000
	5	≥10000	≥10000	≥10000		≥10000		≥10000	≥10000	≥10000		≥10000		6600	8190	10000	8260	1700
	6	≥10000	≥10000	≥10000		≥10000		≥10000	≥10000	≥10000		≥10000		8790	9790	10000	9530	650
	7	10000	10000	7085.9		9030	1680	≥10000	≥10000	≥10000	≥10000	≥10000		9970	10000	8580	9520	810
	8	1053.6	333.3	506.4	1034.2	732	367	625.1	1207.5	806.5		880	298	1400	1900	1690	1660	250
	9	534.5	323.2	409.5	515.9	446	99	889.3	2953	873.1		1572	1196	1160	1240	1580	1330	220
	10	243.6	119.4	131.3	277.4	193	79	251	625.4	355.1		411	193	1570	2300	2320	2060	430
	11	272.7	148.7	192.9	409.4	256	115	227.6	712.1	367.4		436	249	2970	3670	3490	3380	360
	12	418.6	309.4	309.4	419.6	364	63	327.6	756.9	706.6		597	235	2400	1820	2440	2220	350
						T1-T670I						T1-V654A
	Compound	1	2	3	4	mean	sd	1	2	3	4	mean	sd
	ava (1)	747	557	234	290	457	240	256	457			357	142
	2	3554	2756	2836	2323	2867	510	8164	8179	7786	6094	7556	991
	3					n.d.						n.d.
	4	≥10000	≥10000	≥10000		≥10000		≥10000	≥10000	≥10000		≥10000
	5	≥10000	≥10000	≥10000		≥10000		≥10000	≥10000	≥10000		≥10000
	6	≥10000	≥10000	≥10000		≥10000		≥10000	≥10000	≥10000		≥10000
	7	≥10000	≥10000	≥10000		≥10000		7110.2	6692	6990.6	6125.8	6730	439
	8	2769.3	2343.1	2797.1	2331.8	2560	258	1305	906.2	1473.5	999.3	1171	264
	9	1333.3	1410.1	1824.3	1413.4	1495	223	531.3	433.6	802.3	531.8	575	159
	10	375.5	420	413.8	335	386	39	269	221.8	412.8	267.8	293	83
	11	402.3	397.6	476.6	374.3	413	44	334.2	251.4	501.1	302.1	347	108
	12	619.6	597	892.5	669.4	695	135	461.1	346.7	694.8	391.8	474	155

## Sheet: Supp. Tab. 2 - CTG - RAW-Data
					ZR-75-1					MDA-MB-175VII
	Compound	1	2	3	mean	sd	1	2	3	mean	sd
	ava (1)	7247	6590	5837	6558	705	5755	5875	5704	5778	88
	2	7511	7139	4801	6484	1470	10000	7573	10000	9191	1401
	3	≥10000	≥10000	≥10000	≥10000		≥10000	≥10000	≥10000	≥10000
	4	≥10000	≥10000	≥10000	≥10000		≥10000	≥10000	≥10000	≥10000
	5	≥10000	≥10000	≥10000	≥10000		≥10000	≥10000	≥10000	≥10000
	6	≥10000	≥10000	≥10000	≥10000		≥10000	≥10000	≥10000	≥10000
	7	≥10000	≥10000	≥10000	≥10000		≥10000	≥10000	≥10000	≥10000
	8	≥10000	≥10000	≥10000	≥10000		≥10000	≥10000	≥10000	≥10000
	9	≥10000	≥10000	≥10000	≥10000		≥10000	≥10000	≥10000	≥10000
	10	≥10000	≥10000	≥10000	≥10000		≥10000	≥10000	≥10000	≥10000
	11	≥10000	≥10000	≥10000	≥10000		≥10000	≥10000	≥10000	≥10000
	12	≥10000	≥10000	≥10000	≥10000		≥10000	≥10000	≥10000	≥10000
	13	≥10000	≥10000	≥10000	≥10000		≥10000	≥10000	≥10000	≥10000
					SK-LMS-1
	Compound	1	2	3	mean	sd
	ava (1)	5269	10000	10000	8423	2731
	2	3177	10000	9963	7713	3929
	3	≥10000	≥10000	≥10000	≥10000
	4	≥10000	≥10000	≥10000	≥10000
	5	≥10000	≥10000	≥10000	≥10000
	6	≥10000	≥10000	≥10000	≥10000
	7	≥10000	≥10000	≥10000	≥10000
	8	5894	10000	10000	8631	2371
	9	7123	10000	10000	9041	1661
	10	6361	10000	10000	8787	2101
	11	4679	4697	10000	6459	3067
	12	6084	5919	10000	7334	2310
	13	8494	10000	10000	9498	869

## Sheet: Supp. Tab. 3 - MDCKII-MDR1
	Compound ID	Result	Result unit	Assay conc.	Result type
	12	12.38	10-6 cm/s	10	Papp A->B
	13	3.46	10-6 cm/s	10	Papp A->B
	1 (avapritinib)	12.5012	10-6 cm/s	10	Papp A->B
	10	11.314	10-6 cm/s	10	Papp A->B
	11	10.1014	10-6 cm/s	10	Papp A->B
	12	2.76	10-6 cm/s	10	Papp B->A
	13	0.47	10-6 cm/s	10	Papp B->A
	1	3.01607	10-6 cm/s	10	Papp B->A
	10	5.42877	10-6 cm/s	10	Papp B->A
	11	1.98932	10-6 cm/s	10	Papp B->A
	12	0.22	NA	10	Ratio B->A:A->B
	13	0.13	NA	10	Ratio B->A:A->B
	1 (avapritinib)	0.24	NA	10	Ratio B->A:A->B
	10	0.48	NA	10	Ratio B->A:A->B
	11	0.2	NA	10	Ratio B->A:A->B
	12	25.4	%	10	Recovery A->B
	13	81.4	%	10	Recovery A->B
	1 (avapritinib)	87.6066	%	10	Recovery A->B
	10	44.1075	%	10	Recovery A->B
	11	34.1915	%	10	Recovery A->B
	12	49.7	%	10	Recovery B->A
	13	63.6	%	10	Recovery B->A
	1 (avapritinib)	149.987	%	10	Recovery B->A
	10	48.4389	%	10	Recovery B->A
	11	38.8765	%	10	Recovery B->A
